# Supplementary material for: Genome-wide identification AINTEGUMENTA-like (AIL) genes in Brassica species and expression patterns during reproductive development in Brassica napus L
Source: PLoS One. 2020 Jun 8;15(6):e0234411. doi: 10.1371/journal.pone.0234411 (PMC7279594; doi:10.1371/journal.pone.0234411)
Supplement: S1 Table — (XLSX) [file pone.0234411.s003.xlsx]

## Sheet: Sheet1
S1 Table. Primers used to amplify the AIL and reference genes using a qRT-PCR analysis
Gene ID	Gene name	Primer sequence (5'-3')		Size (bp)
BnaA01g00290D	BnaANTA	TGAGTTTTCCGACGATATTTGC	GAGATCAGCATTAGGGTTCGTA	107
BnaA02g16050D	BnaAIL1A	TACGAAAAGGAGATGGAGGAAC	TCTTCTTGTGTGCTAAATGTGC	206
BnaC02g21480D	BnaAIL1B	ACGAAGAAAACTATGTTGCGAC	AGAGGATCAGTGAAAAAGGGAG	82
BnaA02g03590D	BnaAIL2A	AGGCCTTTCGATGATTAAGACA	CGGCATTCCCATTATTCTCTTG	80
BnaA10g29740D	BnaAIL2B	CAATGGAGGAAACTTGTCTTCG	ACATTTCCACAAACAGTAACCG	153
BnaC02g44180D	BnaAIL2C	CGTTCAAACATCGTTTCCTTCT	GGCCGAAGAAATTCTCAAGTTT	158
BnaC09g40510D	BnaAIL2D	ATGTATTACCATGGGGAAGGTG	CAGCACACAACAACGCATATAA	111
BnaA01g36720D	BnaAIL3A	ACGCTTATCTTCAAAGCAATCC	GTACTCTCCTGTGCTATCACTC	221
BnaA05g20050D	BnaAIL3B	CAAGTTTCCAATATGGTAGCGG	AGGAAGACGTGTCATGAGAATT	150
BnaA05g15470D	BnaAIL4A	TCATCTTCACCAACAACAAACC	TACCAATCCCGTTGTTTCCATA	158
BnaAnng40110D	BnaAIL4B	GTTCCAAAAGTGGCTGATTTCT	AGTACTTCCCATGGAAAGAGTG	231
BnaC06g40770D	BnaAIL4D	CCCCTCTACTACAACCAACTTT	TTTCCTTCTAATAGCAGCCACA	103
BnaA02g08130D	BnaAIL5A	CCTCCACATCTGATCATCATCA	GGAAATTCTCGAGTTTTGGACC	168
BnaC02g11520D	BnaAIL5B	GGTCCAAAACTCGAGAATTTCC	ACCTGAATAGTTCCCGAGAAAG	192
BnaA02g00560D	BnaAIL6A	AACCACGAGTTTAAAACCATGG	GATGGAAGCTGAGTCTTCAACT	84
BnaC02g00280D	BnaAIL6B	GATCACAACCACGAGTTCAAAA	ACGTTAACACCAAGTGACAAAG	209
BnaC09g46030D	BnaAIL6C	CGAGCTTATGATTTAGCAGCTC	TCACACCTCTGTATATCGAAGC	181
BnaA03g02990D	BnaAIL6D	ACCACGATTTCAAAACCATGAC	AAATACTCTCCTGCGAGATGAG	112
BnaA10g21750D	BnaAIL6E	TTCGATGGCAGATTCAACAATC	GAAGAGTCTTGTGTTTCGCTTT	141
BnaC03g48820D	BnaAIL7B	GTCTTTCTTCAACCCTCAAACC	GAGAGAAGAAGAGTCTAGCGTG	127
EV116054	BnACTIN7	TGGGTTTGCTGGTGACGAT	TGCCTAGGACGACCAACAATACT	63
