# Supplementary material for: Genome-wide identification AINTEGUMENTA-like (AIL) genes in Brassica species and expression patterns during reproductive development in Brassica napus L
Source: PLoS One. 2020 Jun 8;15(6):e0234411. doi: 10.1371/journal.pone.0234411 (PMC7279594; doi:10.1371/journal.pone.0234411)
Supplement: S2 Table — (XLSX) [file pone.0234411.s004.xlsx]

## Sheet: Sheet1
S2 Table. List of AIL family genes identified from A. thaliana and Brassica species.
Group	Name	ID	Chr	start (bp)	end (bp)	Length (aa)	MW (kDa)	pIs	Exon	Intron	Function published
ANT	AtANT	AT4G37750	AtChr4	17739514	17742401	555	61.72	7.42	8	7	[1, 3, 18, 19, 22, 24, 25, 49, 55]
	BjuANTA	BjuA002826	BjuA01	959712	962108	548	60.71	7.41	8	7
	BjuANTB	BjuA014279	BjuA03	39318532	39320983	562	62.31	6.97	8	7
	BjuANTC	BjuA043755	BjuA08	19445277	19447668	553	61.4	6.64	7	6
	BjuANTD	BjuB040836	BjuB05	1333525	1337304	652	71.78	6.81	9	8
	BjuANTE	BjuB041980	BjuB01	1056677	1059128	560	62.29	7.19	8	7
	BnaANTA	BnaA01g00290D	BnaA01	147063	149809	548	60.71	7.41	8	7
	BnaANTB	BnaC07g46770D	BnaC07	44253480	44255091	334	38.02	9.56	7	6
	BnaANTC	BnaA08g15790D	BnaA08	13104387	13106947	559	62.13	6.87	7	6
	BnaANTD	BnaC01g01290D	BnaC01	597811	600339	555	61.8	7.44	8	7
	BnaANTE	BnaC03g61270D	BnaC03	50283723	50286274	560	62.44	7.21	7	6
	BniANTA	BniB015874	BniB05	37964806	37967266	334	38.02	9.56	8	7
	BniANTB	BniB036645	BniB08	44337428	44339775	532	58.75	7.43	7	6
	BniANTC	BniB037703	BniB02	43689036	43691411	550	60.76	7.39	8	7
	BolANTA	Bol018594	BolC07	47825829	47828272	559	61.8	6.97	8	7
	BolANTB	Bol028892	BolC01	679635	681987	529	58.94	7.86	8	7
	BolANTC	Bol032727	BolC03	47138205	47140573	554	61.68	7.44	7	6
	BraANTA	BraA01g001240	BraA01	614222	616621	545	60.34	7.42	7	6
	BraANTB	BraA03g061040	BraA03	32605052	32607504	556	61.37	6.82	7	6
	BraANTC	BraA08g021650	BraA08	16374866	16377182	527	58.48	6.98	7	6
AIL1	AtAIL1	AT1G72570	AtChr1	27331381	27333698	415	47.13	6.58	9	8	[8]
	BjuAIL1	BjuA022736	BjuA06	15774492	15778400	440	49.63	6.26	8	7
	BnaAIL1A	BnaA02g16050D	BnaA02	9515655	9519320	290	32.52	7.14	10	9
	BnaAIL1B	BnaC02g21480D	BnaC02	18410374	18413632	457	51.66	6.1	9	8
	BnaAIL1C	BnaC03g31040D	BnaC03	18988932	18991371	457	51.68	6.18	8	7
	BolAIL1	Bol034866	BolC02	15995477	15998687	439	49.51	6.18	8	7
	BraAIL1	BraA02g021110	BraA02	12369880	12373685	404	45.36	6.41	8	7
AIL2/BBM	AtAIL2	AT5G17430	AtChr5	5742542	5745568	584	64.55	5.99	9	8	[32]
	BjuAIL2A	BjuB010963	BjuB05	31862111	31865268	568	62.57	5.79	9	8
	BjuAIL2B	BjuB035480	BjuB02	42893283	42896656	550	60.64	5.73	7	6
	BnaAIL2A	BnaA02g03590D	BnaA02	1585643	1588695	569	62.42	5.99	9	8
	BnaAIL2B	BnaA10g29740D	BnaA10_random	1896170	1897744	339	37.79	5.96	5	4
	BnaAIL2C	BnaC02g44180D	BnaC02_random	43575	46669	558	61.91	5.85	8	7
	BnaAIL2D	BnaC09g40510D	BnaC09	42911582	42913532	378	42.65	6.71	6	5
	BniAIL2A	BniB003707	BniB08	25204705	25207908	574	63.41	6.03	9	8
	BniAIL2B	BniB019942	BniB02	20949502	20953247	562	61.84	5.76	9	8
	BolAIL2A	Bol019803	BolC09	32181233	32184428	576	63.44	5.69	8	7
	BolAIL2B	Bol021341	BolC02	4215547	4220565	550	60.4	5.54	7	6
	BraAIL2A	BraA02g007040	BraA02	3316493	3319609	567	62.13	5.86	8	7
	BraAIL2B	BraA10g022550	BraA10	15825845	15829043	576	63.64	5.69	8	7
AIL3/PLT1	AtAIL3	AT3G20840	AtChr3	7300675	7303693	574	62.88	5.92	9	8	[2, 21, 23, 32]
	BjuAIL3A	BjuA001636	BjuA01	30278617	30281297	532	57.8	5.47	7	6
	BjuAIL3B	BjuA019790	BjuA05	21039498	21042625	549	60.21	5.78	8	7
	BjuAIL3C	BjuA020466	BjuA01	30223208	30225879	547	59.88	5.6	7	6
	BjuAIL3D	BjuB007892	BjuB07	6563506	6566129	532	57.99	5.6	7	6
	BjuAIL3E	BjuB026165	BjuB01	35420032	35422781	563	61.5	5.92	8	7
	BnaAIL3A	BnaA01g36720D	BnaA01_random	2256192	2258843	564	61.7	5.89	8	7
	BnaAIL3B	BnaA05g20050D	BnaA05	15472420	15475036	588	64.81	6.09	10	9
	BnaAIL3C	BnaC05g31430D	BnaC05	30741585	30744198	560	61.43	6.02	9	8
	BnaAIL3D	BnaCnng60480D	BnaCnn_random	60258413	60260081	324	36.06	7.24	7	6
	BniAIL3A	BniB003088	BniB05	8884418	8887176	563	61.55	5.92	8	7
	BniAIL3B	BniB035393	BniB01	24834277	24836895	563	61.6	5.89	8	7
	BolAIL3A	Bol018822	BolC01	29693442	29695919	522	56.85	6.02	7	6
	BolAIL3B	Bol038440	BolC05	20885606	20888226	540	59.23	5.76	7	6
	BraAIL3B	BraA05g026240	BraA05	19758828	19761443	557	61.07	5.98	8	7
	BraAIL3A	BraA01g032750	BraA01	22331661	22334312	567	62.05	5.85	9	8
AIL4/PLT2	AtAIL4	AT1G51190	AtChr1	18977284	18980618	568	62.23	6.33	8	7	[2, 21, 23, 32]
	BjuAIL4A	BjuA025316	BjuA05	14331949	14338931	564	62.07	5.96	8	7
	BjuAIL4B	BjuB006309	BjuB04	29972200	29974903	539	58.87	5.49	8	7
	BjuAIL4C	BjuB018758	BjuB08	68899812	68902685	568	62.29	6.12	8	7
	BnaAIL4A	BnaA05g15470D	BnaA05	9954446	9959475	562	61.79	5.92	7	6
	BnaAIL4B	BnaAnng40110D	BnaAnn_random	45777057	45778800	329	36.47	8.42	7	6
	BnaAIL4C	BnaC05g27100D	BnaC05	23739541	23745980	563	61.86	6.02	7	6
	BnaAIL4D	BnaC06g40770D	BnaC06_random	80166	81908	326	35.97	8.68	7	6
	BniAIL4A	BniB021800	scaffold_271.1	212974	215883	568	62.25	6.02	8	7
	BniAIL4B	BniB048631	BniB06	7098182	7100449	514	56.21	6.21	6	5
	BolAIL4A	Bol005816	Scaffold000291	179856	185497	565	62.12	6.02	8	7
	BolAIL4B	Bol019537	BolC06	12990114	12992803	589	64.89	5.83	8	7
	BraAIL4A	BraA05g018490	BraA05	11516596	11519405	565	62.13	6.02	7	6
	BraAIL4B	BraA06g002760	BraA06	1641005	1645055	559	61.36	6.21	7	6
AIL5	AtAIL5	AT5G57390	AtChr5	23253459	23256450	558	60.31	7.38	9	8	[4]
	BjuAIL5A	BjuA023008	BjuA06	18559561	18562487	552	59.85	7.15	8	7
	BjuAIL5B	BjuB011644	BjuB05	27039439	27042336	549	59.49	7.1	8	7
	BnaAIL5A	BnaA02g08130D	BnaA02	3851339	3854687	555	60.2	7.13	9	8
	BnaAIL5B	BnaC02g11520D	BnaC02	6825959	6829357	549	59.59	6.68	9	8
	BniAIL5	BniB017384	BniB02	23798618	23801516	549	59.47	6.75	8	7
	BolAIL5	Bol014226	BolC02	9352424	9355325	549	59.63	6.84	9	8
	BraAIL5	BraA02g012300	BraA02	6021384	6024320	556	60.39	7	8	7
AIL6	AtAIL6	AT5G10510	AtChr5	3316036	3320008	604	67.69	6.4	8	7	[4, 7, 20, 27, 49]
	BjuAIL6A	BjuA009174	BjuA03	2121895	2125710	563	63.19	6.2	7	6
	BjuAIL6B	BjuA041073	BjuA02	1826400	1830032	568	63.89	6.4	8	7
	BjuAIL6C	BjuA044687	BjuA10	16751700	16755619	580	64.71	6.24	8	7
	BjuAIL6D	BjuB012990	BjuB05	16395554	16399290	583	65.42	6.51	8	7
	BjuAIL6E	BjuB036139	BjuB02	48384692	48388009	498	55.61	6.64	6	5
	BjuAIL6F	BjuB041020	BjuB08	3274372	3278176	556	62.07	6.01	7	6
	BnaAIL6A	BnaA02g00560D	BnaA02	214038	217822	579	65.27	6.45	9	8
	BnaAIL6B	BnaC02g00280D	BnaC02	99650	103626	557	62.64	6.47	9	8
	BnaAIL6C	BnaC09g46030D	BnaC09	46078053	46081145	409	45.01	8.99	9	8
	BnaAIL6D	BnaA03g02990D	BnaA03	1446503	1449852	402	45.43	8.97	10	9
	BnaAIL6E	BnaA10g21750D	BnaA10	14851691	14856319	560	62.25	6.23	11	10
	BniAIL6A	BniB001556	BniB08	27865441	27869351	572	64.08	6.16	7	6
	BniAIL6B	BniB023780	BniB02	30571562	30575311	580	65	6.4	7	6
	BniAIL6C	BniB033747	BniB03	42605407	42609168	556	62	6.13	7	6
	BolAIL6A	Bol009080	Scaffold000240	766144	769939	567	63.71	6.29	7	6
	BolAIL6B	Bol024662	BolC02	2835348	2839022	564	63.32	6.42	7	6
	BolAIL6C	Bol043651	BolC09	36886983	36890791	577	64.4	6.08	8	7
	BraAIL6A	BraA02g003470	BraA02	1707787	1711414	563	63.28	6.4	7	6
	BraAIL6B	BraA03g004320	BraA03	1857444	1861231	556	62.46	6.09	7	6
	BraAIL6C	BraA10g027380	BraA10	17983875	17988653	574	64.04	6.18	7	6
AIL7	AtAIL7	AT5G65510	AtChr5	26185829	26189413	498	55.45	6.07	8	7	[4]
	BjuAIL7A	BjuA047061	BjuA09	29389313	29392453	449	50.41	6.26	6	5
	BjuAIL7B	BjuB020754	BjuB06	8835661	8838818	455	51.18	6.84	6	5
	BnaAIL7A	BnaA06g24400D	BnaA06	16993729	16996869	511	57.97	6.56	9	8
	BnaAIL7B	BnaC03g48820D	BnaC03	33635611	33638707	454	51.2	6.44	7	6
	BniAIL7	BniB004301	BniB04	8614838	8618020	455	51.18	6.45	6	5
	BolAIL7	Bol009243	BolC03	42848907	42851974	441	49.7	6.32	6	5
	BraAIL7	BraA06g029000	BraA06	20103925	20107064	449	50.5	6.32	6	5
Note: At, A. thalinana; Bra, B. rapa; Bol, B. oleracea; Bni, B. nigra; Bna, B. napus; and Bju, B. juncea; Chr, Chromosome.
