# Supplementary material for: Genome-wide identification AINTEGUMENTA-like (AIL) genes in Brassica species and expression patterns during reproductive development in Brassica napus L
Source: PLoS One. 2020 Jun 8;15(6):e0234411. doi: 10.1371/journal.pone.0234411 (PMC7279594; doi:10.1371/journal.pone.0234411)
Supplement: S4 Table — (XLSX) [file pone.0234411.s006.xlsx]

## Sheet: Table S3
S3 Table. The orthologous AIL gene pairs among A. thaliana and Brassica species
Comparison	Gene ID	Gene name	Gene ID	Gene name	Ka	Ks	Ka/Ks	Selection pressure
A. thaliana and B. juncea	AT1G51190	AtAIL4	BjuA019790	BjuAIL3B	0.109189	0.952018	0.114693	Purifying selection
	AT1G51190	AtAIL4	BjuA020466	BjuAIL3C	0.110004	0.853123	0.128943	Purifying selection
	AT1G51190	AtAIL4	BjuA025316	BjuAIL4A	0.0401764	0.361073	0.111269	Purifying selection
	AT1G51190	AtAIL4	BjuB006309	BjuAIL4B	0.0738706	0.358662	0.205961	Purifying selection
	AT1G51190	AtAIL4	BjuB007892	BjuAIL3D	0.119173	0.902776	0.132008	Purifying selection
	AT1G51190	AtAIL4	BjuB018758	BjuAIL4C	0.0432718	0.343765	0.125876	Purifying selection
	AT1G51190	AtAIL4	BjuB026165	BjuAIL3E	0.110763	0.919848	0.120414	Purifying selection
	AT1G72570	AtAIL1	BjuA022736	BjuAIL1	0.107238	0.460672	0.232787	Purifying selection
	AT3G20840	AtAIL3	BjuA019790	BjuAIL3B	0.0297697	0.353215	0.084282	Purifying selection
	AT3G20840	AtAIL3	BjuA020466	BjuAIL3C	0.0229355	0.359633	0.0637747	Purifying selection
	AT3G20840	AtAIL3	BjuA025316	BjuAIL4A	0.122268	0.97642	0.125221	Purifying selection
	AT3G20840	AtAIL3	BjuB006309	BjuAIL4B	0.154051	0.86825	0.177427	Purifying selection
	AT3G20840	AtAIL3	BjuB007892	BjuAIL3D	0.03036	0.337319	0.0900039	Purifying selection
	AT3G20840	AtAIL3	BjuB026165	BjuAIL3E	0.0307086	0.382922	0.0801954	Purifying selection
	AT4G37750	AtANT	BjuA002826	BjuANTA	0.0491454	0.357606	0.137429	Purifying selection
	AT4G37750	AtANT	BjuA014279	BjuANTB	0.0587727	0.298625	0.196811	Purifying selection
	AT4G37750	AtANT	BjuA043755	BjuANTC	0.071417	0.315436	0.226407	Purifying selection
	AT4G37750	AtANT	BjuB040836	BjuANTD	0.0647625	0.360513	0.17964	Purifying selection
	AT4G37750	AtANT	BjuB041980	BjuANTE	0.0538374	0.344384	0.15633	Purifying selection
	AT5G10510	AtAIL6	BjuA009174	BjuAIL6A	0.0465394	0.419114	0.111042	Purifying selection
	AT5G10510	AtAIL6	BjuA041073	BjuAIL6B	0.0347435	0.398186	0.0872544	Purifying selection
	AT5G10510	AtAIL6	BjuA044687	BjuAIL6C	0.0530163	0.400498	0.132376	Purifying selection
	AT5G10510	AtAIL6	BjuB012990	BjuAIL6D	0.033557	0.37661	0.0891029	Purifying selection
	AT5G10510	AtAIL6	BjuB020754	BjuAIL7B	0.205414	1.19348	0.172114	Purifying selection
	AT5G10510	AtAIL6	BjuB036139	BjuAIL6E	0.0561335	0.45013	0.124705	Purifying selection
	AT5G17430	AtAIL2	BjuB010963	BjuAIL2A	0.0924074	0.348356	0.265267	Purifying selection
	AT5G17430	AtAIL2	BjuB035480	BjuAIL2B	0.0823148	0.399093	0.206255	Purifying selection
	AT5G57390	AtAIL5	BjuB011644	BjuAIL5B	0.0630279	0.462896	0.13616	Purifying selection
	AT5G65510	AtAIL7	BjuA041073	BjuAIL6B	0.182175	1.17498	0.155045	Purifying selection
	AT5G65510	AtAIL7	BjuA044687	BjuAIL6C	0.190005	0.998439	0.190302	Purifying selection
	AT5G65510	AtAIL7	BjuA047061	BjuAIL7A	0.12195	0.420742	0.289846	Purifying selection
	AT5G65510	AtAIL7	BjuB012990	BjuAIL6D	0.16759	1.27443	0.131502	Purifying selection
	AT5G65510	AtAIL7	BjuB020754	BjuAIL7B	0.122032	0.420236	0.290388	Purifying selection
	AT5G65510	AtAIL7	BjuB036139	BjuAIL6E	0.239345	1.42761	0.167655	Purifying selection
A. thaliana and B. nigra	AT1G51190	AtAIL4	BniB003088	BniAIL3A	0.109722	0.933566	0.11753	Purifying selection
	AT1G51190	AtAIL4	BniB021800	BniAIL4A	0.0399923	0.348454	0.114771	Purifying selection
	AT1G51190	AtAIL4	BniB035393	BniAIL3B	0.110107	0.910965	0.120869	Purifying selection
	AT1G51190	AtAIL4	BniB048631	BniAIL4B	0.0317732	0.309661	0.102607	Purifying selection
	AT3G20840	AtAIL3	BniB003088	BniAIL3A	0.0306804	0.375827	0.0816342	Purifying selection
	AT3G20840	AtAIL3	BniB035393	BniAIL3B	0.0246648	0.337962	0.072981	Purifying selection
	AT3G20840	AtAIL3	BniB048631	BniAIL4B	0.107734	0.885387	0.12168	Purifying selection
	AT4G37750	AtANT	BniB015874	BniANTA	0.0534975	0.343001	0.155969	Purifying selection
	AT4G37750	AtANT	BniB036645	BniANTB	0.0607563	0.314647	0.193093	Purifying selection
	AT4G37750	AtANT	BniB037703	BniANTC	0.0578838	0.35013	0.165321	Purifying selection
	AT5G10510	AtAIL6	BniB001556	BniAIL6A	0.0467123	0.389382	0.119965	Purifying selection
	AT5G10510	AtAIL6	BniB004301	BniAIL7	0.217957	1.10768	0.196769	Purifying selection
	AT5G10510	AtAIL6	BniB023780	BniAIL6B	0.0326762	0.361119	0.090486	Purifying selection
	AT5G10510	AtAIL6	BniB033747	BniAIL6C	0.0556274	0.436068	0.127566	Purifying selection
	AT5G17430	AtAIL2	BniB003707	BniAIL2A	0.0792572	0.379916	0.208618	Purifying selection
	AT5G17430	AtAIL2	BniB019942	BniAIL2B	0.0971243	0.346248	0.280505	Purifying selection
	AT5G57390	AtAIL5	BniB017384	BniAIL5	0.0639063	0.458047	0.139519	Purifying selection
	AT5G65510	AtAIL7	BniB001556	BniAIL6A	0.191328	1.22375	0.156346	Purifying selection
	AT5G65510	AtAIL7	BniB004301	BniAIL7	0.124771	0.415773	0.300094	Purifying selection
	AT5G65510	AtAIL7	BniB023780	BniAIL6B	0.163129	1.19435	0.136584	Purifying selection
	AT5G65510	AtAIL7	BniB033747	BniAIL6C	0.202324	1.31358	0.154025	Purifying selection
A. thaliana and B. oleracea	AT5G10510	AtAIL6	Bol009243	BolAIL7	0.135456	0.885401	0.152989	Purifying selection
	AT5G65510	AtAIL7	Bol009243	BolAIL7	0.0424584	0.369822	0.114808	Purifying selection
	AT5G57390	AtAIL5	Bol014226	BolAIL5	0.155764	1.01005	0.154214	Purifying selection
	AT4G37750	AtANT	Bol018594	BolANTA	0.10718	0.395464	0.271024	Purifying selection
	AT1G51190	AtAIL4	Bol018822	BolAIL3A	0.0228857	0.34947	0.0654868	Purifying selection
	AT3G20840	AtAIL3	Bol018822	BolAIL3A	0.1329	0.84754	0.156807	Purifying selection
	AT1G51190	AtAIL4	Bol019537	BolAIL4B	0.0361294	0.35708	0.10118	Purifying selection
	AT3G20840	AtAIL3	Bol019537	BolAIL4B	0.0539826	0.329632	0.163766	Purifying selection
	AT5G17430	AtAIL2	Bol019803	BolAIL2A	0.049877	0.374592	0.13315	Purifying selection
	AT5G17430	AtAIL2	Bol021341	BolAIL2B	0.0618972	0.321736	0.192385	Purifying selection
	AT5G10510	AtAIL6	Bol024662	BolAIL6B	0.225707	1.29284	0.174582	Purifying selection
	AT5G65510	AtAIL7	Bol024662	BolAIL6B	0.0347618	0.404243	0.0859924	Purifying selection
	AT4G37750	AtANT	Bol028892	BolANTB	0.0635754	0.450421	0.141147	Purifying selection
	AT4G37750	AtANT	Bol032727	BolANTC	0.088102	0.358185	0.245968	Purifying selection
	AT1G72570	AtAIL1	Bol034866	BolAIL1	0.100942	0.383827	0.262989	Purifying selection
	AT1G51190	AtAIL4	Bol038440	BolAIL3B	0.0753754	0.504457	0.149419	Purifying selection
	AT3G20840	AtAIL3	Bol038440	BolAIL3B	0.159231	0.564047	0.282301	Purifying selection
	AT5G10510	AtAIL6	Bol043651	BolAIL6C	0.216494	1.07435	0.201513	Purifying selection
	AT5G65510	AtAIL7	Bol043651	BolAIL6C	0.198156	1.08608	0.182451	Purifying selection
A. thaliana and B. rapa	AT1G51190	AtAIL4	BraA01g032750.3C	BraAIL3A	0.132576	0.915967	0.144739	Purifying selection
	AT1G51190	AtAIL4	BraA05g018490.3C	BraAIL4A	0.0450774	0.370077	0.121806	Purifying selection
	AT1G51190	AtAIL4	BraA05g026240.3C	BraAIL3B	0.14734	0.991402	0.148618	Purifying selection
	AT1G51190	AtAIL4	BraA06g002760.3C	BraAIL4B	0.0370988	0.364373	0.101815	Purifying selection
	AT1G72570	AtAIL1	BraA02g021110.3C	BraAIL1	0.124082	0.482538	0.257144	Purifying selection
	AT3G20840	AtAIL3	BraA01g032750.3C	BraAIL3A	0.0221476	0.353426	0.0626655	Purifying selection
	AT3G20840	AtAIL3	BraA05g018490.3C	BraAIL4A	0.133908	0.983569	0.136145	Purifying selection
	AT3G20840	AtAIL3	BraA05g026240.3C	BraAIL3B	0.0293363	0.371939	0.0788739	Purifying selection
	AT3G20840	AtAIL3	BraA06g002760.3C	BraAIL4B	0.127977	0.874857	0.146283	Purifying selection
	AT4G37750	AtANT	BraA01g001240.3C	BraANTA	0.0616628	0.365564	0.168678	Purifying selection
	AT4G37750	AtANT	BraA03g061040.3C	BraANTB	0.0557824	0.308359	0.180901	Purifying selection
	AT4G37750	AtANT	BraA08g021650.3C	BraANTC	0.0735789	0.317998	0.231382	Purifying selection
	AT5G10510	AtAIL6	BraA02g003470.3C	BraAIL6A	0.0343717	0.4053	0.0848057	Purifying selection
	AT5G10510	AtAIL6	BraA03g004320.3C	BraAIL6B	0.0535192	0.429733	0.124541	Purifying selection
	AT5G10510	AtAIL6	BraA06g029000.3C	BraAIL7	0.223476	1.016	0.219956	Purifying selection
	AT5G10510	AtAIL6	BraA10g027380.3C	BraAIL6C	0.0685504	0.479814	0.142869	Purifying selection
	AT5G17430	AtAIL2	BraA02g007040.3C	BraAIL2A	0.095049	0.37324	0.254659	Purifying selection
	AT5G17430	AtAIL2	BraA10g022550.3C	BraAIL2B	0.0841603	0.354815	0.237195	Purifying selection
	AT5G57390	AtAIL5	BraA02g012300.3C	BraAIL5	0.0672737	0.485094	0.138682	Purifying selection
	AT5G65510	AtAIL7	BraA02g003470.3C	BraAIL6A	0.213189	1.10168	0.193513	Purifying selection
	AT5G65510	AtAIL7	BraA03g004320.3C	BraAIL6B	0.206214	1.2387	0.166475	Purifying selection
	AT5G65510	AtAIL7	BraA06g029000.3C	BraAIL7	0.16505	0.447863	0.368529	Purifying selection
	AT5G65510	AtAIL7	BraA10g027380.3C	BraAIL6C	0.213464	1.07468	0.19863	Purifying selection
A. thaliana and B. napus	AT5G65510	AtAIL7	BnaA06g24400D	BnaAIL7A	0.117086	0.420826	0.278228	Purifying selection
	AT3G20840	AtAIL3	BnaA05g20050D	BnaAIL3B	0.0340116	0.352688	0.0964352	Purifying selection
	AT5G17430	AtAIL2	BnaC02g44180D	BnaAIL2C	0.117152	0.390114	0.300301	Purifying selection
	AT1G51190	AtAIL4	BnaA05g15470D	BnaAIL4A	0.0395804	0.36766	0.107655	Purifying selection
	AT1G51190	AtAIL4	BnaC05g27100D	BnaAIL4C	0.0390581	0.357882	0.109137	Purifying selection
	AT5G10510	AtAIL6	BnaC02g00280D	BnaAIL6B	0.0390492	0.410437	0.0951406	Purifying selection
	AT5G65510	AtAIL7	BnaC02g00280D	BnaAIL6B	0.186379	1.13451	0.164281	Purifying selection
	AT5G57390	AtAIL5	BnaC02g11520D	BnaAIL5B	0.0727223	0.485065	0.149923	Purifying selection
	AT5G65510	AtAIL7	BnaC03g48820D	BnaAIL7B	0.12836	0.450143	0.285153	Purifying selection
	AT4G37750	AtANT	BnaA08g15790D	BnaANTC	0.0697777	0.314692	0.221733	Purifying selection
	AT5G57390	AtAIL5	BnaA02g08130D	BnaAIL5A	0.0682327	0.487463	0.139975	Purifying selection
	AT1G72570	AtAIL1	BnaA02g16050D	BnaAIL1A	0.107121	0.436855	0.245209	Purifying selection
	AT5G17430	AtAIL2	BnaC09g40510D	BnaAIL2D	0.142462	0.393514	0.362026	Purifying selection
	AT4G37750	AtANT	BnaC03g61270D	BnaANTE	0.066833	0.311768	0.214368	Purifying selection
	AT4G37750	AtANT	BnaC07g46770D	BnaANTB	0.141064	0.502631	0.280651	Purifying selection
	AT5G10510	AtAIL6	BnaC09g46030D	BnaAIL6C	0.0688243	0.496069	0.138739	Purifying selection
	AT4G37750	AtANT	BnaA01g00290D	BnaANTA	0.0491469	0.353087	0.139192	Purifying selection
	AT3G20840	AtAIL3	BnaC05g31430D	BnaAIL3C	0.0348483	0.3474	0.100312	Purifying selection
	AT5G10510	AtAIL6	BnaA03g02990D	BnaAIL6D	0.0944494	0.465996	0.202683	Purifying selection
	AT4G37750	AtANT	BnaC01g01290D	BnaANTD	0.0464166	0.374271	0.124019	Purifying selection
	AT5G10510	AtAIL6	BnaA10g21750D	BnaAIL6E	0.076054	0.461137	0.164927	Purifying selection
	AT5G65510	AtAIL7	BnaA10g21750D	BnaAIL6E	0.203921	1.0114	0.201622	Purifying selection
	AT1G72570	AtAIL1	BnaC02g21480D	BnaAIL1B	0.106481	0.389333	0.273497	Purifying selection
	AT5G17430	AtAIL2	BnaA02g03590D	BnaAIL2A	0.0909073	0.376816	0.241251	Purifying selection
	AT5G10510	AtAIL6	BnaA02g00560D	BnaAIL6A	0.0605568	0.430342	0.140718	Purifying selection
	AT5G65510	AtAIL7	BnaA02g00560D	BnaAIL6A	0.185893	1.12376	0.16542	Purifying selection
B. napus and B. rapa	BnaA06g24400D	BnaAIL7A	BraA06g029000	BraAIL7	0.000961277	0.00656352	0.146458	Purifying selection
	BnaA05g20050D	BnaAIL3B	BraA01g032750	BraAIL3A	0.0328795	0.267924	0.122719	Purifying selection
	BnaA05g20050D	BnaAIL3B	BraA05g026240	BraAIL3B	0	0	NA	Purifying selection
	BnaA05g15470D	BnaAIL4A	BraA05g018490	BraAIL4A	0.00154441	0.00515012	0.299879	Purifying selection
	BnaA05g15470D	BnaAIL4A	BraA06g002760	BraAIL4B	0.0455958	0.293645	0.155275	Purifying selection
	BnaC05g27100D	BnaAIL4C	BraA05g018490	BraAIL4A	0.0148224	0.0315462	0.469865	Purifying selection
	BnaC05g27100D	BnaAIL4C	BraA06g002760	BraAIL4B	0.0454642	0.275171	0.165221	Purifying selection
	BnaC02g00280D	BnaAIL6B	BraA02g003470	BraAIL6A	0.00775237	0.0931262	0.0832459	Purifying selection
	BnaC02g00280D	BnaAIL6B	BraA03g004320	BraAIL6B	0.0461988	0.353042	0.130859	Purifying selection
	BnaC02g00280D	BnaAIL6B	BraA06g029000	BraAIL7	0.216501	1.1768	0.183974	Purifying selection
	BnaC02g00280D	BnaAIL6B	BraA10g027380	BraAIL6C	0.056471	0.351578	0.160622	Purifying selection
	BnaC02g11520D	BnaAIL5B	BraA02g012300	BraAIL5	0.0245488	0.0883762	0.277776	Purifying selection
	BnaC03g48820D	BnaAIL7B	BraA06g029000	BraAIL7	0.0246415	0.0761834	0.323449	Purifying selection
	BnaA08g15790D	BnaANTC	BraA01g001240	BraANTA	0.0470354	0.245758	0.191389	Purifying selection
	BnaA08g15790D	BnaANTC	BraA03g061040	BraANTB	0.0540156	0.267371	0.202025	Purifying selection
	BnaA08g15790D	BnaANTC	BraA08g021650	BraANTC	0	0	NA	Purifying selection
	BnaA02g08130D	BnaAIL5A	BraA02g012300	BraAIL5	0.00799746	0.0151933	0.526381	Purifying selection
	BnaA02g16050D	BnaAIL1A	BraA02g021110	BraAIL1	0.00423724	0.0268585	0.157761	Purifying selection
	BnaC09g40510D	BnaAIL2D	BraA02g007040	BraAIL2A	0.156829	0.309081	0.507404	Purifying selection
	BnaC03g61270D	BnaANTE	BraA01g001240	BraANTA	0.0442676	0.261893	0.169029	Purifying selection
	BnaC03g61270D	BnaANTE	BraA03g061040	BraANTB	0.0499058	0.270661	0.184385	Purifying selection
	BnaC03g61270D	BnaANTE	BraA08g021650	BraANTC	0.0165088	0.0259286	0.636702	Purifying selection
	BnaC07g46770D	BnaANTB	BraA08g021650	BraANTC	0.123319	0.482429	0.255622	Purifying selection
	BnaC09g46030D	BnaAIL6C	BraA02g003470	BraAIL6A	0.0825021	0.408715	0.201857	Purifying selection
	BnaC09g46030D	BnaAIL6C	BraA03g004320	BraAIL6B	0.0611426	0.448373	0.136366	Purifying selection
	BnaC09g46030D	BnaAIL6C	BraA10g027380	BraAIL6C	0.0162735	0.155981	0.10433	Purifying selection
	BnaA01g00290D	BnaANTA	BraA01g001240	BraANTA	0	0	NA	Purifying selection
	BnaA01g00290D	BnaANTA	BraA03g061040	BraANTB	0.0441432	0.288977	0.152757	Purifying selection
	BnaA01g00290D	BnaANTA	BraA08g021650	BraANTC	0.0498481	0.236576	0.210707	Purifying selection
	BnaC05g31430D	BnaAIL3C	BraA01g032750	BraAIL3A	0.0337185	0.248711	0.135573	Purifying selection
	BnaC05g31430D	BnaAIL3C	BraA05g026240	BraAIL3B	0.00780316	0.0293014	0.266307	Purifying selection
	BnaC05g31430D	BnaAIL3C	BraA06g002760	BraAIL4B	0.141501	1.01027	0.140062	Purifying selection
	BnaA03g02990D	BnaAIL6D	BraA02g003470	BraAIL6A	0.0475072	0.350373	0.135591	Purifying selection
	BnaA03g02990D	BnaAIL6D	BraA03g004320	BraAIL6B	0.022099	0.0406871	0.543146	Purifying selection
	BnaA03g02990D	BnaAIL6D	BraA10g027380	BraAIL6C	0.0804751	0.399972	0.201202	Purifying selection
	BnaC01g01290D	BnaANTD	BraA01g001240	BraANTA	0.00951951	0.0601329	0.158308	Purifying selection
	BnaC01g01290D	BnaANTD	BraA03g061040	BraANTB	0.0402546	0.301748	0.133405	Purifying selection
	BnaC01g01290D	BnaANTD	BraA08g021650	BraANTC	0.0476171	0.256046	0.185971	Purifying selection
	BnaA10g21750D	BnaAIL6E	BraA02g003470	BraAIL6A	0.0751502	0.377144	0.199261	Purifying selection
	BnaA10g21750D	BnaAIL6E	BraA03g004320	BraAIL6B	0.0786848	0.367837	0.213912	Purifying selection
	BnaA10g21750D	BnaAIL6E	BraA10g027380	BraAIL6C	0.00809321	0.0399656	0.202504	Purifying selection
	BnaC02g21480D	BnaAIL1B	BraA02g021110	BraAIL1	0.0158383	0.0553451	0.286174	Purifying selection
	BnaA02g03590D	BnaAIL2A	BraA02g007040	BraAIL2A	0.00684939	0.0187507	0.365286	Purifying selection
	BnaA02g03590D	BnaAIL2A	BraA10g022550	BraAIL2B	0.0834806	0.264692	0.315388	Purifying selection
	BnaA02g00560D	BnaAIL6A	BraA02g003470	BraAIL6A	0.00231442	0.00275397	0.840393	Purifying selection
	BnaA02g00560D	BnaAIL6A	BraA03g004320	BraAIL6B	0.0461439	0.368622	0.125179	Purifying selection
	BnaA02g00560D	BnaAIL6A	BraA06g029000	BraAIL7	0.21888	1.14062	0.191895	Purifying selection
	BnaA02g00560D	BnaAIL6A	BraA10g027380	BraAIL6C	0.0461173	0.34263	0.134598	Purifying selection
B. napus and B. oleracea	BnaA06g24400D	BnaAIL7A	Bol009243	BolAIL7	0.0263268	0.0779985	0.337529	Purifying selection
	BnaA05g20050D	BnaAIL3B	Bol018822	BolAIL3A	0.0315474	0.24028	0.131294	Purifying selection
	BnaA05g20050D	BnaAIL3B	Bol038440	BolAIL3B	0.00804023	0.0331934	0.242224	Purifying selection
	BnaC02g44180D	BnaAIL2C	Bol021341	BolAIL2B	0.0249322	0.0430109	0.579671	Purifying selection
	BnaA05g15470D	BnaAIL4A	Bol019537	BolAIL4B	0.0500654	0.295195	0.169601	Purifying selection
	BnaC02g00280D	BnaAIL6B	Bol024662	BolAIL6B	0.00503704	0.0463344	0.108711	Purifying selection
	BnaC02g00280D	BnaAIL6B	Bol043651	BolAIL6C	0.0387954	0.347624	0.111602	Purifying selection
	BnaC02g11520D	BnaAIL5B	Bol014226	BolAIL5	0.00401447	0.0050399	0.796537	Purifying selection
	BnaC03g48820D	BnaAIL7B	Bol009243	BolAIL7	0.00295291	0.00665082	0.443991	Purifying selection
	BnaA08g15790D	BnaANTC	Bol018594	BolANTA	0.0536107	0.269117	0.19921	Purifying selection
	BnaA08g15790D	BnaANTC	Bol028892	BolANTB	0.0464932	0.261458	0.177823	Purifying selection
	BnaA08g15790D	BnaANTC	Bol032727	BolANTC	0.0164867	0.024851	0.663421	Purifying selection
	BnaA02g08130D	BnaAIL5A	Bol014226	BolAIL5	0.026082	0.101949	0.255834	Purifying selection
	BnaA02g16050D	BnaAIL1A	Bol034866	BolAIL1	0.0117339	0.0357673	0.328063	Purifying selection
	BnaC09g40510D	BnaAIL2D	Bol021341	BolAIL2B	0.165302	0.313356	0.52752	Purifying selection
	BnaC03g61270D	BnaANTE	Bol018594	BolANTA	0.050328	0.272409	0.184751	Purifying selection
	BnaC03g61270D	BnaANTE	Bol028892	BolANTB	0.0425745	0.283147	0.150362	Purifying selection
	BnaC03g61270D	BnaANTE	Bol032727	BolANTC	0.00855742	0.0304006	0.281489	Purifying selection
	BnaC07g46770D	BnaANTB	Bol028892	BolANTB	0.113014	0.45758	0.246983	Purifying selection
	BnaC09g46030D	BnaAIL6C	Bol024662	BolAIL6B	0.08194	0.417316	0.19635	Purifying selection
	BnaC09g46030D	BnaAIL6C	Bol043651	BolAIL6C	0.0128061	0.040347	0.3174	Purifying selection
	BnaA01g00290D	BnaANTA	Bol018594	BolANTA	0.0406189	0.274025	0.148231	Purifying selection
	BnaA01g00290D	BnaANTA	Bol028892	BolANTB	0.00913341	0.0622981	0.146608	Purifying selection
	BnaA01g00290D	BnaANTA	Bol032727	BolANTC	0.0442208	0.259116	0.17066	Purifying selection
	BnaC05g31430D	BnaAIL3C	Bol018822	BolAIL3A	0.0351037	0.232187	0.151187	Purifying selection
	BnaC05g31430D	BnaAIL3C	Bol038440	BolAIL3B	0	0.00270535	0	Purifying selection
	BnaA03g02990D	BnaAIL6D	Bol024662	BolAIL6B	0.0457037	0.346105	0.132052	Purifying selection
	BnaA03g02990D	BnaAIL6D	Bol043651	BolAIL6C	0.0535581	0.358693	0.149315	Purifying selection
	BnaC01g01290D	BnaANTD	Bol018594	BolANTA	0.0367784	0.2865	0.128371	Purifying selection
	BnaC01g01290D	BnaANTD	Bol028892	BolANTB	0.00081331	0.00280802	0.289639	Purifying selection
	BnaC01g01290D	BnaANTD	Bol032727	BolANTC	0.042929	0.28308	0.151649	Purifying selection
	BnaA10g21750D	BnaAIL6E	Bol024662	BolAIL6B	0.0765403	0.369355	0.207227	Purifying selection
	BnaA10g21750D	BnaAIL6E	Bol043651	BolAIL6C	0.0105381	0.0946987	0.11128	Purifying selection
	BnaC02g21480D	BnaAIL1B	Bol034866	BolAIL1	0.000971045	0.00349837	0.277571	Purifying selection
	BnaA02g03590D	BnaAIL2A	Bol019803	BolAIL2A	0.0835287	0.252659	0.330599	Purifying selection
	BnaA02g03590D	BnaAIL2A	Bol021341	BolAIL2B	0.0181918	0.059981	0.303292	Purifying selection
	BnaA02g00560D	BnaAIL6A	Bol009243	BolAIL7	0.227787	1.20561	0.188939	Purifying selection
	BnaA02g00560D	BnaAIL6A	Bol024662	BolAIL6B	0.0104865	0.110296	0.0950753	Purifying selection
	BnaA02g00560D	BnaAIL6A	Bol043651	BolAIL6C	0.0400096	0.351034	0.113976	Purifying selection
B. nigra and B. napus	BniB004301	BniAIL7	BnaA06g24400D	BnaAIL7A	0.0614714	0.185205	0.33191	Purifying selection
	BniB003088	BniAIL3A	BnaA05g20050D	BnaAIL3B	0.0180788	0.101163	0.17871	Purifying selection
	BniB035393	BniAIL3B	BnaA05g20050D	BnaAIL3B	0.0313972	0.248624	0.126284	Purifying selection
	BniB019942	BniAIL2B	BnaC02g44180D	BnaAIL2C	0.0685521	0.15615	0.439016	Purifying selection
	BniB021800	BniAIL4A	BnaC05g27100D	BnaAIL4C	0.0258646	0.119921	0.21568	Purifying selection
	BniB001556	BniAIL6A	BnaC02g00280D	BnaAIL6B	0.0384311	0.314512	0.122193	Purifying selection
	BniB004301	BniAIL7	BnaC02g00280D	BnaAIL6B	0.22237	1.3543	0.164196	Purifying selection
	BniB023780	BniAIL6B	BnaC02g00280D	BnaAIL6B	0.020401	0.20386	0.100074	Purifying selection
	BniB033747	BniAIL6C	BnaC02g00280D	BnaAIL6B	0.0561939	0.352277	0.159516	Purifying selection
	BniB017384	BniAIL5	BnaC02g11520D	BnaAIL5B	0.0257819	0.200462	0.128613	Purifying selection
	BniB004301	BniAIL7	BnaC03g48820D	BnaAIL7B	0.0608908	0.203074	0.299845	Purifying selection
	BniB015874	BniANTA	BnaA08g15790D	BnaANTC	0.0309611	0.125159	0.247374	Purifying selection
	BniB036645	BniANTB	BnaA08g15790D	BnaANTC	0.0535285	0.241444	0.221701	Purifying selection
	BniB037703	BniANTC	BnaA08g15790D	BnaANTC	0.0536095	0.247399	0.216692	Purifying selection
	BniB017384	BniAIL5	BnaA02g08130D	BnaAIL5A	0.0260591	0.197398	0.132013	Purifying selection
	BniB003707	BniAIL2A	BnaC09g40510D	BnaAIL2D	0.11628	0.298349	0.389746	Purifying selection
	BniB019942	BniAIL2B	BnaC09g40510D	BnaAIL2D	0.162409	0.357317	0.454523	Purifying selection
	BniB015874	BniANTA	BnaC03g61270D	BnaANTE	0.0289818	0.129665	0.223513	Purifying selection
	BniB036645	BniANTB	BnaC03g61270D	BnaANTE	0.0511216	0.243712	0.209762	Purifying selection
	BniB015874	BniANTA	BnaC07g46770D	BnaANTB	0.125447	0.463018	0.270934	Purifying selection
	BniB001556	BniAIL6A	BnaC09g46030D	BnaAIL6C	0.0259635	0.203133	0.127815	Purifying selection
	BniB023780	BniAIL6B	BnaC09g46030D	BnaAIL6C	0.0365832	0.386701	0.0946032	Purifying selection
	BniB033747	BniAIL6C	BnaC09g46030D	BnaAIL6C	0.0693309	0.382142	0.181427	Purifying selection
	BniB015874	BniANTA	BnaA01g00290D	BnaANTA	0.0394999	0.267425	0.147704	Purifying selection
	BniB036645	BniANTB	BnaA01g00290D	BnaANTA	0.0422137	0.253915	0.166251	Purifying selection
	BniB037703	BniANTC	BnaA01g00290D	BnaANTA	0.0261443	0.100915	0.259071	Purifying selection
	BniB003088	BniAIL3A	BnaC05g31430D	BnaAIL3C	0.0228808	0.0920042	0.248693	Purifying selection
	BniB035393	BniAIL3B	BnaC05g31430D	BnaAIL3C	0.0379415	0.233591	0.162427	Purifying selection
	BniB001556	BniAIL6A	BnaA03g02990D	BnaAIL6D	0.0447449	0.33175	0.134875	Purifying selection
	BniB023780	BniAIL6B	BnaA03g02990D	BnaAIL6D	0.037768	0.312829	0.120731	Purifying selection
	BniB033747	BniAIL6C	BnaA03g02990D	BnaAIL6D	0.0339485	0.204752	0.165803	Purifying selection
	BniB015874	BniANTA	BnaC01g01290D	BnaANTD	0.0389666	0.291192	0.133818	Purifying selection
	BniB036645	BniANTB	BnaC01g01290D	BnaANTD	0.0416332	0.282827	0.147204	Purifying selection
	BniB037703	BniANTC	BnaC01g01290D	BnaANTD	0.0264406	0.134774	0.196184	Purifying selection
	BniB001556	BniAIL6A	BnaA10g21750D	BnaAIL6E	0.0392272	0.210194	0.186624	Purifying selection
	BniB023780	BniAIL6B	BnaA10g21750D	BnaAIL6E	0.042343	0.332395	0.127388	Purifying selection
	BniB033747	BniAIL6C	BnaA10g21750D	BnaAIL6E	0.0783582	0.377334	0.207663	Purifying selection
	BniB003707	BniAIL2A	BnaA02g03590D	BnaAIL2A	0.0836477	0.280143	0.298589	Purifying selection
	BniB019942	BniAIL2B	BnaA02g03590D	BnaAIL2A	0.0487462	0.141381	0.344787	Purifying selection
	BniB001556	BniAIL6A	BnaA02g00560D	BnaAIL6A	0.0346071	0.322758	0.107223	Purifying selection
	BniB004301	BniAIL7	BnaA02g00560D	BnaAIL6A	0.220721	1.16797	0.188978	Purifying selection
	BniB023780	BniAIL6B	BnaA02g00560D	BnaAIL6A	0.0187881	0.179949	0.104408	Purifying selection
	BniB033747	BniAIL6C	BnaA02g00560D	BnaAIL6A	0.054424	0.385896	0.141033	Purifying selection
B. juncea and B. napus	BjuA002826	BjuANTA	BnaA08g15790D	BnaANTC	0.0467542	0.247063	0.18924	Purifying selection
	BjuA002826	BjuANTA	BnaC03g61270D	BnaANTE	0.043848	0.263876	0.166169	Purifying selection
	BjuA002826	BjuANTA	BnaC07g46770D	BnaANTB	0.129936	0.401733	0.323439	Purifying selection
	BjuA002826	BjuANTA	BnaA01g00290D	BnaANTA	0	0.00548357	0	Purifying selection
	BjuA002826	BjuANTA	BnaC01g01290D	BnaANTD	0.00947295	0.0626162	0.151286	Purifying selection
	BjuA009174	BjuAIL6A	BnaC02g00280D	BnaAIL6B	0.0476317	0.373764	0.127438	Purifying selection
	BjuA009174	BjuAIL6A	BnaC09g46030D	BnaAIL6C	0.0599711	0.447262	0.134085	Purifying selection
	BjuA009174	BjuAIL6A	BnaA03g02990D	BnaAIL6D	0.00229416	0.00798233	0.287405	Purifying selection
	BjuA009174	BjuAIL6A	BnaA10g21750D	BnaAIL6E	0.0659522	0.347467	0.189808	Purifying selection
	BjuA009174	BjuAIL6A	BnaA02g00560D	BnaAIL6A	0.047596	0.388981	0.122361	Purifying selection
	BjuA014279	BjuANTB	BnaA08g15790D	BnaANTC	0.0546853	0.249061	0.219566	Purifying selection
	BjuA014279	BjuANTB	BnaC03g61270D	BnaANTE	0.0515609	0.251657	0.204886	Purifying selection
	BjuA014279	BjuANTB	BnaA01g00290D	BnaANTA	0.0414312	0.274426	0.150974	Purifying selection
	BjuA014279	BjuANTB	BnaC01g01290D	BnaANTD	0.0392366	0.278646	0.140812	Purifying selection
	BjuA019790	BjuAIL3B	BnaA05g20050D	BnaAIL3B	0.00157574	0.00266134	0.592084	Purifying selection
	BjuA019790	BjuAIL3B	BnaC05g31430D	BnaAIL3C	0.00950995	0.0325125	0.292501	Purifying selection
	BjuA020466	BjuAIL3C	BnaA05g20050D	BnaAIL3B	0.0307259	0.262167	0.1172	Purifying selection
	BjuA020466	BjuAIL3C	BnaC05g31430D	BnaAIL3C	0.0349405	0.253907	0.137611	Purifying selection
	BjuA022736	BjuAIL1	BnaA02g16050D	BnaAIL1A	0.003882	0.0248014	0.156523	Purifying selection
	BjuA023008	BjuAIL5A	BnaA02g08130D	BnaAIL5A	0.00159345	0.00250714	0.635566	Purifying selection
	BjuA025316	BjuAIL4A	BnaA05g15470D	BnaAIL4A	0.0015472	0.00775181	0.199592	Purifying selection
	BjuA025316	BjuAIL4A	BnaC05g27100D	BnaAIL4C	0.0148495	0.0289166	0.513529	Purifying selection
	BjuA041073	BjuAIL6B	BnaC02g00280D	BnaAIL6B	0.00693764	0.0894292	0.077577	Purifying selection
	BjuA041073	BjuAIL6B	BnaC09g46030D	BnaAIL6C	0.0524749	0.374683	0.140052	Purifying selection
	BjuA041073	BjuAIL6B	BnaA03g02990D	BnaAIL6D	0.0459351	0.345728	0.132865	Purifying selection
	BjuA041073	BjuAIL6B	BnaA10g21750D	BnaAIL6E	0.0498676	0.350382	0.142323	Purifying selection
	BjuA041073	BjuAIL6B	BnaA02g00560D	BnaAIL6A	0.0046127	0.0110021	0.419256	Purifying selection
	BjuA043755	BjuANTC	BnaA08g15790D	BnaANTC	0.000774014	0	NA	Purifying selection
	BjuA043755	BjuANTC	BnaC03g61270D	BnaANTE	0.0180541	0.0249566	0.72342	Purifying selection
	BjuA043755	BjuANTC	BnaA01g00290D	BnaANTA	0.0481225	0.242995	0.198039	Purifying selection
	BjuA043755	BjuANTC	BnaC01g01290D	BnaANTD	0.0483821	0.266807	0.181338	Purifying selection
	BjuA044687	BjuAIL6C	BnaC02g00280D	BnaAIL6B	0.0492663	0.353803	0.139248	Purifying selection
	BjuA044687	BjuAIL6C	BnaC09g46030D	BnaAIL6C	0.0190319	0.116678	0.163114	Purifying selection
	BjuA044687	BjuAIL6C	BnaA03g02990D	BnaAIL6D	0.0563885	0.320383	0.176003	Purifying selection
	BjuA044687	BjuAIL6C	BnaA10g21750D	BnaAIL6E	0.00401412	0.0139385	0.287987	Purifying selection
	BjuA044687	BjuAIL6C	BnaA02g00560D	BnaAIL6A	0.045176	0.35943	0.125688	Purifying selection
	BjuA047061	BjuAIL7A	BnaA06g24400D	BnaAIL7A	0.0009614	0.00327315	0.293723	Purifying selection
	BjuB007892	BjuAIL3D	BnaA05g20050D	BnaAIL3B	0.0350059	0.258848	0.135238	Purifying selection
	BjuB007892	BjuAIL3D	BnaC05g31430D	BnaAIL3C	0.0428446	0.250408	0.171099	Purifying selection
	BjuB010963	BjuAIL2A	BnaC02g44180D	BnaAIL2C	0.0650789	0.162043	0.401616	Purifying selection
	BjuB010963	BjuAIL2A	BnaC09g40510D	BnaAIL2D	0.162458	0.349332	0.465054	Purifying selection
	BjuB010963	BjuAIL2A	BnaA02g03590D	BnaAIL2A	0.0456832	0.1471	0.310558	Purifying selection
	BjuB011644	BjuAIL5B	BnaC02g11520D	BnaAIL5B	0.024947	0.203853	0.122378	Purifying selection
	BjuB011644	BjuAIL5B	BnaA02g08130D	BnaAIL5A	0.0235747	0.200753	0.117431	Purifying selection
	BjuB012990	BjuAIL6D	BnaC02g00280D	BnaAIL6B	0.0195077	0.227639	0.0856958	Purifying selection
	BjuB012990	BjuAIL6D	BnaC09g46030D	BnaAIL6C	0.0374917	0.381338	0.0983161	Purifying selection
	BjuB012990	BjuAIL6D	BnaA03g02990D	BnaAIL6D	0.0411006	0.320766	0.128133	Purifying selection
	BjuB012990	BjuAIL6D	BnaA10g21750D	BnaAIL6E	0.0431557	0.33047	0.130589	Purifying selection
	BjuB012990	BjuAIL6D	BnaA02g00560D	BnaAIL6A	0.0210661	0.210373	0.100137	Purifying selection
	BjuB020754	BjuAIL7B	BnaA06g24400D	BnaAIL7A	0.0604276	0.190097	0.317878	Purifying selection
	BjuB020754	BjuAIL7B	BnaC02g00280D	BnaAIL6B	0.232128	1.30747	0.17754	Purifying selection
	BjuB020754	BjuAIL7B	BnaC03g48820D	BnaAIL7B	0.0634229	0.205419	0.308749	Purifying selection
	BjuB020754	BjuAIL7B	BnaA02g00560D	BnaAIL6A	0.22742	1.20001	0.189514	Purifying selection
	BjuB026165	BjuAIL3E	BnaA05g20050D	BnaAIL3B	0.0165045	0.09784	0.168689	Purifying selection
	BjuB026165	BjuAIL3E	BnaC05g31430D	BnaAIL3C	0.0212998	0.0887551	0.239984	Purifying selection
	BjuB035480	BjuAIL2B	BnaC09g40510D	BnaAIL2D	0.122861	0.329824	0.372505	Purifying selection
	BjuB035480	BjuAIL2B	BnaA02g03590D	BnaAIL2A	0.0861117	0.279454	0.308143	Purifying selection
	BjuB036139	BjuAIL6E	BnaC02g00280D	BnaAIL6B	0.0445207	0.326936	0.136176	Purifying selection
	BjuB036139	BjuAIL6E	BnaC09g46030D	BnaAIL6C	0.0377081	0.227674	0.165624	Purifying selection
	BjuB036139	BjuAIL6E	BnaA03g02990D	BnaAIL6D	0.055802	0.33782	0.165183	Purifying selection
	BjuB036139	BjuAIL6E	BnaA10g21750D	BnaAIL6E	0.0361304	0.228208	0.158322	Purifying selection
	BjuB036139	BjuAIL6E	BnaA02g00560D	BnaAIL6A	0.0415561	0.324092	0.128223	Purifying selection
	BjuB040836	BjuANTD	BnaA08g15790D	BnaANTC	0.0635195	0.258141	0.246065	Purifying selection
	BjuB040836	BjuANTD	BnaA01g00290D	BnaANTA	0.0341536	0.101008	0.338127	Purifying selection
	BjuB040836	BjuANTD	BnaC01g01290D	BnaANTD	0.0358909	0.129698	0.276726	Purifying selection
	BjuB041020	BjuAIL6F	BnaC02g00280D	BnaAIL6B	0.0888626	0.375533	0.236631	Purifying selection
	BjuB041020	BjuAIL6F	BnaA03g02990D	BnaAIL6D	0.0871833	0.28399	0.306994	Purifying selection
	BjuB041020	BjuAIL6F	BnaA10g21750D	BnaAIL6E	0.108052	0.415945	0.259774	Purifying selection
	BjuB041020	BjuAIL6F	BnaA02g00560D	BnaAIL6A	0.0931807	0.384957	0.242055	Purifying selection
	BjuB041980	BjuANTE	BnaA08g15790D	BnaANTC	0.0335713	0.122391	0.274295	Purifying selection
	BjuB041980	BjuANTE	BnaC03g61270D	BnaANTE	0.029961	0.126953	0.236002	Purifying selection
	BjuB041980	BjuANTE	BnaC07g46770D	BnaANTB	0.127746	0.450771	0.283395	Purifying selection
	BjuB041980	BjuANTE	BnaA01g00290D	BnaANTA	0.0429296	0.263331	0.163025	Purifying selection
	BjuB041980	BjuANTE	BnaC01g01290D	BnaANTD	0.0457167	0.286851	0.159375	Purifying selection
B. juncea and B. nigra	BjuA002826	BjuANTA	BniB015874	BniANTA	0.0394987	0.267459	0.147681	Purifying selection
	BjuA002826	BjuANTA	BniB036645	BniANTB	0.0417767	0.255962	0.163215	Purifying selection
	BjuA002826	BjuANTA	BniB037703	BniANTC	0.0261435	0.107247	0.24377	Purifying selection
	BjuA009174	BjuAIL6A	BniB023780	BniAIL6B	0.0427423	0.319161	0.133921	Purifying selection
	BjuA009174	BjuAIL6A	BniB033747	BniAIL6C	0.0363911	0.244922	0.148582	Purifying selection
	BjuA014279	BjuANTB	BniB015874	BniANTA	0.0468278	0.296716	0.15782	Purifying selection
	BjuA014279	BjuANTB	BniB036645	BniANTB	0.0122155	0.109944	0.111107	Purifying selection
	BjuA014279	BjuANTB	BniB037703	BniANTC	0.045667	0.274966	0.166082	Purifying selection
	BjuA019790	BjuAIL3B	BniB003088	BniAIL3A	0.0183435	0.105862	0.173277	Purifying selection
	BjuA019790	BjuAIL3B	BniB035393	BniAIL3B	0.0310366	0.256889	0.120817	Purifying selection
	BjuA019790	BjuAIL3B	BniB048631	BniAIL4B	0.122716	0.984314	0.124672	Purifying selection
	BjuA020466	BjuAIL3C	BniB003088	BniAIL3A	0.0308598	0.272413	0.113283	Purifying selection
	BjuA020466	BjuAIL3C	BniB035393	BniAIL3B	0.0123781	0.138571	0.0893265	Purifying selection
	BjuA023008	BjuAIL5A	BniB017384	BniAIL5	0.0268873	0.197421	0.136192	Purifying selection
	BjuA025316	BjuAIL4A	BniB021800	BniAIL4A	0.0257952	0.113088	0.228098	Purifying selection
	BjuA025316	BjuAIL4A	BniB035393	BniAIL3B	0.109711	1.00076	0.109628	Purifying selection
	BjuA025316	BjuAIL4A	BniB048631	BniAIL4B	0.0422242	0.240993	0.175209	Purifying selection
	BjuA041073	BjuAIL6B	BniB001556	BniAIL6A	0.0347463	0.305046	0.113905	Purifying selection
	BjuA041073	BjuAIL6B	BniB023780	BniAIL6B	0.016915	0.1721	0.0982853	Purifying selection
	BjuA041073	BjuAIL6B	BniB033747	BniAIL6C	0.0523799	0.379144	0.138153	Purifying selection
	BjuA043755	BjuANTC	BniB015874	BniANTA	0.0320997	0.120395	0.266621	Purifying selection
	BjuA043755	BjuANTC	BniB036645	BniANTB	0.0550182	0.241226	0.228077	Purifying selection
	BjuA043755	BjuANTC	BniB037703	BniANTC	0.0550641	0.24726	0.222697	Purifying selection
	BjuA044687	BjuAIL6C	BniB001556	BniAIL6A	0.0405332	0.221288	0.183169	Purifying selection
	BjuA044687	BjuAIL6C	BniB004301	BniAIL7	0.212551	1.14502	0.185631	Purifying selection
	BjuA044687	BjuAIL6C	BniB023780	BniAIL6B	0.0490925	0.317239	0.154749	Purifying selection
	BjuA044687	BjuAIL6C	BniB033747	BniAIL6C	0.0611488	0.339731	0.179992	Purifying selection
	BjuA047061	BjuAIL7A	BniB004301	BniAIL7	0.0625479	0.185083	0.337945	Purifying selection
	BjuB006309	BjuAIL4B	BniB003088	BniAIL3A	0.168934	0.932507	0.181161	Purifying selection
	BjuB006309	BjuAIL4B	BniB048631	BniAIL4B	0.0494394	0.0837643	0.59022	Purifying selection
	BjuB007892	BjuAIL3D	BniB003088	BniAIL3A	0.0394169	0.260936	0.15106	Purifying selection
	BjuB007892	BjuAIL3D	BniB035393	BniAIL3B	0.0053048	0.0123848	0.428332	Purifying selection
	BjuB010963	BjuAIL2A	BniB003707	BniAIL2A	0.0904209	0.262656	0.344256	Purifying selection
	BjuB010963	BjuAIL2A	BniB019942	BniAIL2B	0.00612543	0.00267407	2.29067	Positive selection
	BjuB011644	BjuAIL5B	BniB017384	BniAIL5	0.00400874	0.00252703	1.58634	Positive selection
	BjuB012990	BjuAIL6D	BniB001556	BniAIL6A	0.0368886	0.319185	0.115571	Purifying selection
	BjuB012990	BjuAIL6D	BniB004301	BniAIL7	0.207736	1.47042	0.141276	Purifying selection
	BjuB012990	BjuAIL6D	BniB023780	BniAIL6B	0.00445332	0.0293096	0.151941	Purifying selection
	BjuB012990	BjuAIL6D	BniB033747	BniAIL6C	0.0561218	0.304009	0.184606	Purifying selection
	BjuB018758	BjuAIL4C	BniB021800	BniAIL4A	0.00459004	0.0232686	0.197263	Purifying selection
	BjuB020754	BjuAIL7B	BniB001556	BniAIL6A	0.218879	1.30641	0.167542	Purifying selection
	BjuB020754	BjuAIL7B	BniB004301	BniAIL7	0.0129101	0.0557161	0.231712	Purifying selection
	BjuB020754	BjuAIL7B	BniB023780	BniAIL6B	0.218149	1.37547	0.1586	Purifying selection
	BjuB020754	BjuAIL7B	BniB033747	BniAIL6C	0.238262	1.43399	0.166153	Purifying selection
	BjuB026165	BjuAIL3E	BniB003088	BniAIL3A	0.0038492	0.0025905	1.48589	Positive selection
	BjuB026165	BjuAIL3E	BniB035393	BniAIL3B	0.0331622	0.253946	0.130588	Purifying selection
	BjuB026165	BjuAIL3E	BniB048631	BniAIL4B	0.118683	0.99915	0.118784	Purifying selection
	BjuB035480	BjuAIL2B	BniB003707	BniAIL2A	0.0031172	0.0166614	0.187091	Purifying selection
	BjuB035480	BjuAIL2B	BniB019942	BniAIL2B	0.101905	0.272073	0.374549	Purifying selection
	BjuB036139	BjuAIL6E	BniB001556	BniAIL6A	0.00825625	0.0580812	0.14215	Purifying selection
	BjuB036139	BjuAIL6E	BniB004301	BniAIL7	0.231602	1.25135	0.185081	Purifying selection
	BjuB036139	BjuAIL6E	BniB023780	BniAIL6B	0.0452634	0.29145	0.155304	Purifying selection
	BjuB036139	BjuAIL6E	BniB033747	BniAIL6C	0.0631063	0.313778	0.201118	Purifying selection
	BjuB040836	BjuANTD	BniB015874	BniANTA	0.0585784	0.282593	0.207289	Purifying selection
	BjuB040836	BjuANTD	BniB036645	BniANTB	0.058539	0.263513	0.222148	Purifying selection
	BjuB040836	BjuANTD	BniB037703	BniANTC	0.0135285	0.0358503	0.37736	Purifying selection
	BjuB041020	BjuAIL6F	BniB001556	BniAIL6A	0.0986874	0.327829	0.301033	Purifying selection
	BjuB041980	BjuANTE	BniB015874	BniANTA	0.00459865	0.0108521	0.423756	Purifying selection
	BjuB041980	BjuANTE	BniB036645	BniANTB	0.0475519	0.260851	0.182295	Purifying selection
	BjuB041980	BjuANTE	BniB037703	BniANTC	0.0523535	0.272396	0.192197	Purifying selection
B. juncea and B. rapa	BjuA002826	BjuANTA	BraA01g001240	BraANTA	0	0.00552664	0	Purifying selection
	BjuA002826	BjuANTA	BraA03g061040	BraANTB	0.0420487	0.283217	0.148468	Purifying selection
	BjuA002826	BjuANTA	BraA08g021650	BraANTC	0.0495511	0.233938	0.211813	Purifying selection
	BjuA009174	BjuAIL6A	BraA02g003470	BraAIL6A	0.0469321	0.384338	0.122112	Purifying selection
	BjuA009174	BjuAIL6A	BraA03g004320	BraAIL6B	0.00696203	0.00816857	0.852296	Purifying selection
	BjuA009174	BjuAIL6A	BraA10g027380	BraAIL6C	0.0670256	0.368511	0.181882	Purifying selection
	BjuA014279	BjuANTB	BraA01g001240	BraANTA	0.0416433	0.272884	0.152604	Purifying selection
	BjuA014279	BjuANTB	BraA03g061040	BraANTB	0.00773484	0.0307187	0.251796	Purifying selection
	BjuA014279	BjuANTB	BraA08g021650	BraANTC	0.0564945	0.241204	0.234219	Purifying selection
	BjuA019790	BjuAIL3B	BraA01g032750	BraAIL3A	0.0294332	0.270577	0.108779	Purifying selection
	BjuA019790	BjuAIL3B	BraA05g018490	BraAIL4A	0.137665	1.13253	0.121555	Purifying selection
	BjuA019790	BjuAIL3B	BraA05g026240	BraAIL3B	0.00157574	0.00266134	0.592084	Purifying selection
	BjuA019790	BjuAIL3B	BraA06g002760	BraAIL4B	0.123652	0.893725	0.138356	Purifying selection
	BjuA020466	BjuAIL3C	BraA01g032750	BraAIL3A	0.00158464	0.0187736	0.0844081	Purifying selection
	BjuA020466	BjuAIL3C	BraA05g018490	BraAIL4A	0.111968	1.00922	0.110945	Purifying selection
	BjuA020466	BjuAIL3C	BraA05g026240	BraAIL3B	0.0307259	0.262167	0.1172	Purifying selection
	BjuA020466	BjuAIL3C	BraA06g002760	BraAIL4B	0.10861	0.825151	0.131625	Purifying selection
	BjuA022736	BjuAIL1	BraA02g021110	BraAIL1	0	0	NA	Purifying selection
	BjuA025316	BjuAIL4A	BraA01g032750	BraAIL3A	0.114024	0.957144	0.119129	Purifying selection
	BjuA025316	BjuAIL4A	BraA05g018490	BraAIL4A	0.0046242	0.00513954	0.899731	Purifying selection
	BjuA025316	BjuAIL4A	BraA06g002760	BraAIL4B	0.0451862	0.276393	0.163486	Purifying selection
	BjuA041073	BjuAIL6B	BraA02g003470	BraAIL6A	0.000759448	0.002696	0.281694	Purifying selection
	BjuA041073	BjuAIL6B	BraA03g004320	BraAIL6B	0.0442632	0.37025	0.11955	Purifying selection
	BjuA041073	BjuAIL6B	BraA10g027380	BraAIL6C	0.0452177	0.336847	0.134238	Purifying selection
	BjuA043755	BjuANTC	BraA01g001240	BraANTA	0.0481225	0.242995	0.198039	Purifying selection
	BjuA043755	BjuANTC	BraA03g061040	BraANTB	0.0562825	0.263552	0.213554	Purifying selection
	BjuA043755	BjuANTC	BraA08g021650	BraANTC	0.000814331	0	NA	Purifying selection
	BjuA044687	BjuAIL6C	BraA02g003470	BraAIL6A	0.0414352	0.348365	0.118942	Purifying selection
	BjuA044687	BjuAIL6C	BraA03g004320	BraAIL6B	0.0444586	0.300126	0.148133	Purifying selection
	BjuA044687	BjuAIL6C	BraA06g029000	BraAIL7	0.208267	1.19391	0.174442	Purifying selection
	BjuA044687	BjuAIL6C	BraA10g027380	BraAIL6C	0.0113364	0.0489566	0.23156	Purifying selection
	BjuA047061	BjuAIL7A	BraA06g029000	BraAIL7	0.00192411	0.00986134	0.195116	Purifying selection
	BjuB006309	BjuAIL4B	BraA05g018490	BraAIL4A	0.0871061	0.299658	0.290685	Purifying selection
	BjuB006309	BjuAIL4B	BraA05g026240	BraAIL3B	0.166064	0.906231	0.183246	Purifying selection
	BjuB006309	BjuAIL4B	BraA06g002760	BraAIL4B	0.059591	0.129375	0.460608	Purifying selection
	BjuB007892	BjuAIL3D	BraA01g032750	BraAIL3A	0.0148015	0.123857	0.119505	Purifying selection
	BjuB007892	BjuAIL3D	BraA05g018490	BraAIL4A	0.119033	1.02734	0.115865	Purifying selection
	BjuB007892	BjuAIL3D	BraA05g026240	BraAIL3B	0.0350059	0.258848	0.135238	Purifying selection
	BjuB007892	BjuAIL3D	BraA06g002760	BraAIL4B	0.120734	0.841723	0.143437	Purifying selection
	BjuB010963	BjuAIL2A	BraA02g007040	BraAIL2A	0.0490966	0.15782	0.311093	Purifying selection
	BjuB010963	BjuAIL2A	BraA10g022550	BraAIL2B	0.0897363	0.265997	0.337358	Purifying selection
	BjuB011644	BjuAIL5B	BraA02g012300	BraAIL5	0.0239751	0.192935	0.124266	Purifying selection
	BjuB012990	BjuAIL6D	BraA02g003470	BraAIL6A	0.0169531	0.199799	0.0848507	Purifying selection
	BjuB012990	BjuAIL6D	BraA03g004320	BraAIL6B	0.0445703	0.320741	0.138961	Purifying selection
	BjuB012990	BjuAIL6D	BraA06g029000	BraAIL7	0.194704	1.34823	0.144415	Purifying selection
	BjuB012990	BjuAIL6D	BraA10g027380	BraAIL6C	0.049496	0.367518	0.134676	Purifying selection
	BjuB018758	BjuAIL4C	BraA05g018490	BraAIL4A	0.0337911	0.0867561	0.389496	Purifying selection
	BjuB020754	BjuAIL7B	BraA02g003470	BraAIL6A	0.206445	1.1711	0.176283	Purifying selection
	BjuB020754	BjuAIL7B	BraA03g004320	BraAIL6B	0.212443	1.32221	0.160673	Purifying selection
	BjuB020754	BjuAIL7B	BraA06g029000	BraAIL7	0.0593642	0.194407	0.30536	Purifying selection
	BjuB020754	BjuAIL7B	BraA10g027380	BraAIL6C	0.227761	1.03917	0.219175	Purifying selection
	BjuB026165	BjuAIL3E	BraA01g032750	BraAIL3A	0.0291762	0.256228	0.113868	Purifying selection
	BjuB026165	BjuAIL3E	BraA05g018490	BraAIL4A	0.121994	1.04868	0.116331	Purifying selection
	BjuB026165	BjuAIL3E	BraA05g026240	BraAIL3B	0.0165045	0.09784	0.168689	Purifying selection
	BjuB026165	BjuAIL3E	BraA06g002760	BraAIL4B	0.115585	0.873414	0.132337	Purifying selection
	BjuB035480	BjuAIL2B	BraA02g007040	BraAIL2A	0.0887515	0.28289	0.313732	Purifying selection
	BjuB035480	BjuAIL2B	BraA10g022550	BraAIL2B	0.0454048	0.200592	0.226354	Purifying selection
	BjuB036139	BjuAIL6E	BraA02g003470	BraAIL6A	0.0403421	0.312033	0.129288	Purifying selection
	BjuB036139	BjuAIL6E	BraA03g004320	BraAIL6B	0.0631348	0.367466	0.171811	Purifying selection
	BjuB036139	BjuAIL6E	BraA06g029000	BraAIL7	0.221182	1.19287	0.18542	Purifying selection
	BjuB036139	BjuAIL6E	BraA10g027380	BraAIL6C	0.0397539	0.258092	0.15403	Purifying selection
	BjuB040836	BjuANTD	BraA01g001240	BraANTA	0.0322514	0.0972276	0.33171	Purifying selection
	BjuB040836	BjuANTD	BraA03g061040	BraANTB	0.0561148	0.282428	0.198687	Purifying selection
	BjuB040836	BjuANTD	BraA08g021650	BraANTC	0.0641986	0.231101	0.277795	Purifying selection
	BjuB041020	BjuAIL6F	BraA10g027380	BraAIL6C	0.102804	0.389005	0.264274	Purifying selection
	BjuB041980	BjuANTE	BraA01g001240	BraANTA	0.0431448	0.261886	0.164747	Purifying selection
	BjuB041980	BjuANTE	BraA03g061040	BraANTB	0.0523387	0.307967	0.169949	Purifying selection
	BjuB041980	BjuANTE	BraA08g021650	BraANTC	0.0349065	0.11589	0.301204	Purifying selection
