# Supplementary material for: Genome-wide identification AINTEGUMENTA-like (AIL) genes in Brassica species and expression patterns during reproductive development in Brassica napus L
Source: PLoS One. 2020 Jun 8;15(6):e0234411. doi: 10.1371/journal.pone.0234411 (PMC7279594; doi:10.1371/journal.pone.0234411)
Supplement: S5 Table — (XLSX) [file pone.0234411.s007.xlsx]

## Sheet: Sheet1
S5 Table. B. napus ZS11 tissues and organs used in this study.
No.	Name	Stage	Sample
1	Ro_48h	Seed germination	Root
2	Hy_48h	Seed germination	Hypocotyl
3	Co_48h	Seed germination	Cotyledon
4	Ro_s_f	Seedling	Root
5	St_b	Bud	Stem
6	St_f	Full bloom
7	LeY_b	Bud	Leaf
8	LeY_f	Full bloom
9	LeO_b	Bud
10	LeO_f	Full bloom
11	Ao_i	Initial bloom	Anthocaulus
12	Ao_f	Full bloom
13	Bu_b	Bud	Bud
14	Cal_f	Full bloom	Calyx
15	Pe_f	Full bloom	Petal
16	Pi_f_un	Full bloom	Pistil
17	Pi_i	Initial bloom
18	Sta_i	Initial bloom	Stamen
19	Sta_f	Full bloom
20	At_i	Initial bloom	Anther
21	At_f	Full bloom
22	Cap_i	Initial bloom	Capillament
23	Cap_f	Full bloom
24	IT_i	Initial bloom	Initial apex
25	IT_f	Full bloom
26	Se_10d	10 days after flowering (DAF)	Seed
27	Se_21d	21 days after flowering (DAF)
28	Se_30d	30 days after flowering (DAF)
29	Se_40d	40 days after flowering (DAF)
30	Se_49d	49 days after flowering (DAF)
31	Em_21d	21 days after flowering (DAF)	Embryo
32	Em_30d	30 days after flowering (DAF)
33	Em_40d	40 days after flowering (DAF)
34	Em_49d	49 days after flowering (DAF)
35	SC_21d	21 days after flowering (DAF)	Seed coat
36	SC_30d	30 days after flowering (DAF)
37	SC_40d	40 days after flowering (DAF)
38	SP_10d	10 days after flowering (DAF)	Silique pericarp
39	SP_21d	21 days after flowering (DAF)
40	SP_30d	30 days after flowering (DAF)
41	SP_40d	40 days after flowering (DAF)
42	SP_46d	49 days after flowering (DAF)
